# Supplementary material for: DNA State Influences the Uptake and Persistence of Environmental DNA by Marine Sponge Natural Samplers
Source: Ecol Evol. 2025 May 23;15(5):e70919. doi: 10.1002/ece3.70919 (PMC12100759; doi:10.1002/ece3.70919)
Supplement: Supplementary file 1 — Appendix S1. [file ECE3-15-e70919-s001.xlsx]

## Sheet: Extraction and PCR inhib trials
Overview of investigations into PCR inhibition observed in nsDNA
Each sample ID (row) corresponds to a new extraction from sponge tissue. The weight of the sponge tissue, extraction kit, incubation time and DNA concentration (measured by Qubit HS kit) is provided under the heading "Extraction".
Outcomes of the qPCRs run are provided under the heading "qPCR", where red cells indicatie no amplification, green cells indicate amplification and the number references the Ct. Blank cells indicate no reaction at this dilution was run.
Sample ID corresponds to color of sponge (R - red, Wh - white), B&T refers to Qiagen DNEasy blood and tissue extraction kit
	Extraction								qPCR
	sample_ID	sponge sp	weight (mg)	Herring DNA added (ng)	Mackerel DNA added (ng)	Incubation time	extraction kit	qubit (ng/ul)	extract	1:10	1:20	1:50	1:100	powerclean	zymo	1:10 sponge dilution + fish DNA	Notes
Initial tests of blood and tissue extraction kit with both sponge types, with 1:10 dilutions. Further dilutions and powerclean kits were also then used on these extracts and qPCRs were also run with the addition of BSA.
2023-05-23	R1	Darwinella sp.	160	9	9	overnight	B&T		undetected	undetected			34.6	29.2			all reactions also run with 0.05µg/µL BSA - no differnce observed
	R2	Darwinella sp.	101	9	9	overnight	B&T		undetected	undetected			32.8	28.8
	R3	Darwinella sp.	185	9	9	overnight	B&T		undetected	undetected			33.24	28.6
	Wh1	Axinyssa sp.	210	9	9	overnight	B&T		27.5	30				29.4			large chunks of Axinyssa sp. sponge left
	Wh2	Axinyssa sp.	205	9	9	overnight	B&T		undetected	30.5				32.1
	Wh3	Axinyssa sp.	211	9	9	overnight	B&T		undetected	20.5				30.7
	pos control			9	9	overnight	B&T		23.6
Trial of blood and tissue extraction of both sponge types, followed by dilution and/or inhibitor removal kits (powerclean or ZYMO). qPCRs were run with and without BSA
2023-06-03	R4	Darwinella sp.	28	10	10	overnight	B&T	29.5	undetected	33	32			29	undetected		sponges cut up into small pieces from this point on
	R5	Darwinella sp.	28	10	10	overnight	B&T	35.7	undetected	37	34				undetected		all reactions also run with 0.05µg/µL BSA - no difference observed
	W4	Axinyssa sp.	28	10	10	overnight	B&T	60	undetected	undetected	undetected		undetected	undetected	undetected	undetected
	W5	Axinyssa sp.	26	10	10	overnight	B&T	47	undetected	undetected	undetected		undetected		undetected	undetected
	pos control			10	10	overnight	B&T	0.072	26
Trial of blood and tissue extraction kit followed by powerclean kit to remove inhibitors
2023-06-01	R6	Darwinella sp.	25	5	5	overnight	B&T	21.8						28.5
	R7	Darwinella sp.	25	5	5	overnight	B&T	28	undetected	undetected	31.3
	R8	Darwinella sp.	25	5	5	overnight	B&T	31.9						32
	W6	Axinyssa sp.	25	5	5	overnight	B&T	59						undetected			quite mucusy extraction, spin column required extra spins
	W7	Axinyssa sp.	25	5	5	overnight	B&T	46.7	undetected	undetected	undetected						at addition step of AL and ethanol, film develops in Axinyssa sp. sponge extractions that cannot be broken up with vortexing
	W8	Axinyssa sp.	25	5	5	overnight	B&T	>60						undetected
	pos			5	5	overnight	B&T		24.65
Trial of powersoil extraction kits from both sponge types spiked with herring DNA, qPCRs were run to test extract and 1:10, 1:20 and 1:50 dilutions with and without BSA
2023-06-21	W1 PS	Axinyssa sp.	25	10			powersoil	47.4	undetected	undetected	undetected	39					followed powersoil protocol
	W2 PS	Axinyssa sp.	25	10			powersoil	44.5	undetected	undetected	undetected	38					qPCRs rerun with BSA and no positives < 1:50 dilution
	W3 PS	Axinyssa sp.	25	10			powersoil	46	undetected	undetected	undetected	33
	pos			10			powersoil		26.86
2023-06-28	W4 PS	Axinyssa sp.	25	10			powersoil	48.7			undetected	~45	34.4				Axinyssa sp. sponge cut into pieces before shaking
	W5 PS	Axinyssa sp.	25	10			powersoil	52.7			36	37	32
	W6PS	Axinyssa sp.	25	10			powersoil	47.2			undetected	36	33
	R1 PS	Darwinella sp.	25	10			powersoil	6.5	26	29.8	31.2	32.4	34
	R2 PS	Darwinella sp.	25	10			powersoil	8.26	36	29.8	30.7	32.6	34
	R3 PS	Darwinella sp.	25	10			powersoil	10.5	25.5	30	30.7	31.9	35
	pos								18.38
Trial of CTAB extraction from both sponge species
2023-07-19	W1 CTAB		25	9			CTAB
	W2 CTAB		25	9			CTAB
	R1 CTAB		25	9			CTAB
	R2 CTAB		25	9			CTAB
Sponge tissue and fish tissue were extracted separately and mixed in a gradient of increasing fish DNA to assess how strength of inhibitory effect from sponge extract (1:10 = 1ul of sponge DNA extract to 10ul of herring DNA extract)									Sponge:fish gradient
									pos(just fish)	1:1	1:10	1:20	1:50	1:100	PowerClean 1:1 Wh + fish
2023-06-13	Herring		25			4hr	B&T	1	20	undetected	19.9	20	20	20	undetected
	Wh	Axinyssa sp.	25			4hr	B&T	10									Axinyssa sp. sponge fully dissolved after 4hr incubation

## Sheet: Raw_qPCR_data 
SS = Scomber scombrus (Atlantic mackerel), CH = Clupea Harengus (Atlantic herring)
Red sponge = Darwinella sp., White sponge = Axinyssa sp.
5 replicates per sample eg Cq_CH_1 - 5
Sample	type	tank	time	date	extraction_date	Qubit (ng/uL)	CH_qPCR_plate	SS_qPCR_plate	sample_number	Cq_CH_1	Cq_CH_2	Cq_CH_3	Cq_CH_4	Cq_CH_5	CH_PosCont	mean_Cq	CH_copies/2ul	CH_copies/sample	positives/sample	Cq_SS_1	Cq_SS_2	Cq_SS_3	Cq_SS_4	Cq_SS_5	SS_PosCont	mean_Cq	SS_copies/2ul	SS_copies/sample	positives/sample
T1 7hr	eDNA	1	7	20230419	20230505 pm	3.38	2	2	7	35.5889	36.1034	36.1804	36.6527	35.3474	29.6759	35.9746	2.08055	104.028	5	33.6814	33.94	34.4535	33.4298	33.9061	31.9451	33.8822	9.1436	457.18	5
T1 24hr	eDNA	1	24	20230420	20230525	6.32	2	2	13	38.2977	36.8491	36.2273	Undetermined	Undetermined	29.6759	37.1247	0.960134	48.0067	3	35.6215	37.2825	35.8595	34.7384	40.2102	31.9451	36.7424	1.3374	66.8699	5
T1 0hr	eDNA	1	0	20230419	20230505 pm	1.45	1	1	7	30.3763	30.6633	30.7461	30.5593	29.6177	29.729	30.3925	88.7493	4437.47	5	28.6095	27.8953	29.2537	28.0925	29.2653	30.9115	28.6233	313.392	15669.6	5
T1 2hr	eDNA	1	2	20230419	20230505 am	1.72	1	1	13	30.9238	31.2857	30.1301	30.7528	30.3122	29.729	30.6809	73.107	3655.35	5	34.339	34.5992	35.0707	34.6231	32.9781	30.9115	34.322	6.80344	340.172	5
T1 72hr	eDNA	1	72	20230422	20230505 am	2.21	3	3	7	Undetermined	37.5709	Undetermined	Undetermined	Undetermined	29.8937	37.5709	0.711264	35.5632	1	38.2564	Undetermined	Undetermined	Undetermined	Undetermined	31.3612	38.2564	0.483445	24.1722	1
T1 120hr	eDNA	1	120	20230424	20230613	2.03	3	3	13	39.4862	Undetermined	Undetermined	Undetermined	41.6939	29.8937	40.59	0.0934183	4.67091	2	Undetermined	Undetermined	Undetermined	Undetermined	Undetermined	31.3612				0
T1 168hr	eDNA	1	168	20230426	20230525	1.41	4	4	1	43.0578	40.2873	Undetermined	Undetermined	Undetermined	29.8612	41.6725	0.0451161	2.25581	2	Undetermined	Undetermined	Undetermined	Undetermined	39.9008	31.3612	39.9008	0.160098	8.00492	1
T1 4hr	eDNA	1	4	20230419	20230505 am	1.93	2	2	1	Undetermined	Undetermined	Undetermined	Undetermined	Undetermined	29.6759				0	Undetermined	Undetermined	Undetermined	Undetermined	Undetermined	33.0486				0
T1 -1hr	eDNA	1	-1	20230419	20230505 am	1.34	1	1	1	Undetermined	Undetermined	Undetermined	Undetermined	Undetermined	29.729				0	Undetermined	Undetermined	Undetermined	Undetermined	Undetermined	33.0486				0
T1 48hr	eDNA	1	48	20230421	20230525	3.31	3	3	1	Undetermined	Undetermined	36.9482	47.6133	Undetermined	29.8937	42.2807	0.0299734	1.49867	2	Undetermined	Undetermined	Undetermined	Undetermined	Undetermined	33.0486				0
R1 -1hr	red sponge	1	-1	20230419	20230808	40.6	5	5	1	Undetermined	Undetermined	Undetermined	Undetermined	Undetermined	30.0288				0	Undetermined	Undetermined	Undetermined	Undetermined	Undetermined	32.4716				0
R1 0hr	red sponge	1	0	20230419	20230808	31.7	5	5	2	Undetermined	37.8525	Undetermined	Undetermined	Undetermined	30.0288	37.8525	0.588585	294.292	1	Undetermined	38.5151	37.7768	Undetermined	Undetermined	31.3612	38.146	0.520709	260.354	2
R1 2hr	red sponge	1	2	20230419	20230808	40.1	5	5	3	Undetermined	36.7388	Undetermined	37.9676	37.9342	30.0288	37.5469	0.722858	361.429	3	38.187	38.653	38.6834	37.9452	39.5573	31.9451	38.6052	0.382439	191.219	5
R1 4hr	red sponge	1	4	20230419	20230808	42.8	5	5	4	36.6798	Undetermined	Undetermined	35.4005	38.0524	30.0288	36.7109	1.26816	634.082	3	37.7446	36.9337	36.9117	36.4435	36.7417	30.9115	36.955	1.15931	579.654	5
R1 7hr	red sponge	1	7	20230419	20230808	32.4	5	5	5	Undetermined	Undetermined	Undetermined	36.8231	Undetermined	30.0288	36.8231	1.17598	587.988	1	37.0373	37.7574	37.881	36.3379	36.7057	31.9451	37.1439	1.02115	510.574	5
R1 24hr	red sponge	1	24	20230420	20230808	35	5	5	6	Undetermined	Undetermined	Undetermined	Undetermined	Undetermined	30.0288				0	Undetermined	Undetermined	Undetermined	Undetermined	Undetermined	32.4716				0
R1 48hr	red sponge	1	48	20230421	20230811	38.9	8	8	7	Undetermined	Undetermined	Undetermined	Undetermined	Undetermined	29.7925				0	Undetermined	Undetermined	Undetermined	Undetermined	Undetermined	32.3962				0
R1 72hr	red sponge	1	72	20230422	20230811	38.8	8	8	10	Undetermined	Undetermined	Undetermined	Undetermined	Undetermined	29.7925				0	Undetermined	Undetermined	Undetermined	Undetermined	Undetermined	32.3962				0
R1 120hr	red sponge	1	120	20230424	20230811	37	8	8	13	Undetermined	Undetermined	Undetermined	Undetermined	Undetermined	29.7925				0	Undetermined	Undetermined	Undetermined	Undetermined	Undetermined	32.3962				0
R1 168hr	red sponge	1	168	20230426	20230811	32.5	8	8	16	Undetermined	Undetermined	Undetermined	Undetermined	Undetermined	29.7925				0	Undetermined	Undetermined	Undetermined	Undetermined	Undetermined	32.3962				0
T2 24hr	eDNA	2	24	20230420	20230525	3.47	2	2	14	Undetermined	Undetermined	36.943	37.022	Undetermined	29.6759	36.9825	1.05644	52.822	2	Undetermined	Undetermined	Undetermined	Undetermined	33.5995	31.9451	33.5995	11.0564	552.82	1
T2 4hr	eDNA	2	4	20230419	20230505 am	1.48	2	2	2	33.1531	32.9943	33.1888	32.8922	34.1946	29.6759	33.2846	12.696	634.799	5	35.362	35.0825	34.9069	35.6185	34.7992	30.9115	35.1538	3.89	194.5	5
T2 0hr	eDNA	2	0	20230419	20230505 pm	1.27	1	1	8	35.1267	34.4408	34.6082	35.0169	32.6935	29.729	34.3772	6.08987	304.493	5	30.4162	33.5714	33.0827	32.0891	31.7575	30.9115	32.1834	28.6391	1431.96	5
T2 2hr	eDNA	2	2	20230419	20230505 am	1.59	1	1	14	33.9873	33.3279	32.3063	32.9274	33.8453	29.729	33.2788	12.7452	637.261	5	34.7135	35.5775	36.266	38.9225	36.6015	30.9115	36.4162	1.66522	83.2608	5
T2 48hr	eDNA	2	48	20230421	20230525	3.18	3	3	2	Undetermined	39.2757	38.7816	38.6546	Undetermined	29.8937	38.904	0.29025	14.5125	3	Undetermined	Undetermined	Undetermined	Undetermined	Undetermined	31.3612				0
T2 168hr	eDNA	2	168	20230426	20230525	0.785	4	4	2	39.5532	Undetermined	Undetermined	41.4432	Undetermined	29.8612	40.4982	0.0993672	4.96836	2	Undetermined	Undetermined	Undetermined	Undetermined	Undetermined	31.3612				0
T2 120hr	eDNA	2	120	20230424	20230613	1.86	3	3	14	Undetermined	Undetermined	Undetermined	Undetermined	Undetermined	29.8937				0	Undetermined	Undetermined	Undetermined	Undetermined	Undetermined	32.7071				0
T2 7hr	eDNA	2	7	20230419	20230505 pm	3.72	2	2	8	43.2163	45.0513	Undetermined	47.0395	40.036	29.6759	43.8358	0.0105353	0.526767	4	34.7606	35.9445	35.0193	34.0377	Undetermined	33.0486	34.9405	4.48944	224.472	4
T2 -1hr	eDNA	2	-1	20230419	20230505 am	1.12	1	1	2	Undetermined	Undetermined	Undetermined	Undetermined	Undetermined	29.729				0	Undetermined	Undetermined	Undetermined	Undetermined	Undetermined	33.0486				0
T2 72hr	eDNA	2	72	20230422	20230505 am	0.682	3	3	8	Undetermined	41.8144	Undetermined	Undetermined	Undetermined	29.8937	41.8144	0.0410129	2.05065	1	42.619	Undetermined	Undetermined	Undetermined	Undetermined	33.0486	42.619	0.025764	1.2882	1
R2 -1hr	red sponge	2	-1	20230419	20230810	34	7	7	1	Undetermined	Undetermined	Undetermined	Undetermined	Undetermined	30.2321				0	Undetermined	Undetermined	Undetermined	Undetermined	Undetermined	32.4716				0
R2 0hr	red sponge	2	0	20230419	20230810	41.1	7	7	2	Undetermined	Undetermined	Undetermined	38.0931	Undetermined	30.2321	38.0931	0.500678	250.339	1	Undetermined	37.7856	Undetermined	Undetermined	Undetermined	31.3612	37.7856	0.663401	331.7	1
R2 2hr	red sponge	2	2	20230419	20230810	39.9	7	7	3	Undetermined	Undetermined	Undetermined	Undetermined	Undetermined	30.2321				0	36.654	Undetermined	Undetermined	Undetermined	Undetermined	32.4716	36.654	1.4193	709.65	1
R2 4hr	red sponge	2	4	20230419	20230810	39.9	7	7	4	37.2177	Undetermined	Undetermined	Undetermined	Undetermined	30.2321	37.2177	0.901944	450.972	1	38.9179	Undetermined	Undetermined	Undetermined	Undetermined	31.9451	38.9179	0.309948	154.974	1
R2 7hr	red sponge	2	7	20230419	20230810	37.8	7	7	5	Undetermined	36.3086	Undetermined	Undetermined	Undetermined	30.2321	36.3086	1.66203	831.013	1	Undetermined	Undetermined	Undetermined	Undetermined	Undetermined	31.9451				0
R2 24hr	red sponge	2	24	20230420	20230810	36.3	7	7	6	Undetermined	Undetermined	Undetermined	Undetermined	Undetermined	30.2321				0	Undetermined	Undetermined	Undetermined	Undetermined	Undetermined	32.3962				0
R2 48hr	red sponge	2	48	20230421	20230811	33.6	8	8	8	Undetermined	Undetermined	Undetermined	Undetermined	Undetermined	29.7925				0	Undetermined	Undetermined	Undetermined	Undetermined	Undetermined	32.3962				0
R2 72hr	red sponge	2	72	20230422	20230811	37.7	8	8	11	Undetermined	Undetermined	Undetermined	Undetermined	Undetermined	29.7925				0	Undetermined	Undetermined	Undetermined	Undetermined	Undetermined	32.3962				0
R2 120hr	red sponge	2	120	20230424	20230811	37.8	8	8	14	Undetermined	Undetermined	Undetermined	Undetermined	Undetermined	29.7925				0	Undetermined	Undetermined	Undetermined	Undetermined	Undetermined	32.3962				0
R2 168hr	red sponge	2	168	20230426	20230811	30.5	8	8	17	Undetermined	Undetermined	Undetermined	Undetermined	Undetermined	29.7925				0	Undetermined	Undetermined	Undetermined	Undetermined	Undetermined	32.3962				0
T3 7hr	eDNA	3	7	20230419	20230505 pm	3.56	2	2	9	36.1254	37.2407	35.2065	35.9326	37.8565	29.6759	36.4723	1.48876	74.4379	5	Undetermined	37.3694	37.6811	Undetermined	35.3002	31.9451	36.7835	1.30094	65.047	3
T3 0hr	eDNA	3	0	20230419	20230505 pm	1.9	1	1	9	35.9441	38.7311	36.4544	34.6144	31.8664	29.729	35.5221	2.82039	141.019	5	29.4467	29.218	31.113	28.4134	27.6435	31.9451	29.1669	217.471	10873.6	5
T3 4hr	eDNA	3	4	20230419	20230505 am	1.79	2	2	3	32.9671	33.9112	33.9025	33.3836	34.8257	29.6759	33.798	8.98971	449.485	5	36.4259	37.7748	37.782	37.5334	33.3213	30.9115	36.5675	1.50425	75.2124	5
T3 2hr	eDNA	3	2	20230419	20230505 am	2.11	1	1	15	31.3704	31.0694	31.4641	31.0414	31.5624	29.729	31.3015	48.165	2408.25	5	30.1133	30.0671	30.6171	30.2371	29.805	30.9115	30.1679	110.976	5548.81	5
T3 24hr	eDNA	3	24	20230420	20230525	5.13	2	2	15	Undetermined	37.5122	Undetermined	Undetermined	38.0482	29.6759	37.7802	0.617886	308.943	2	Undetermined	Undetermined	38.221	43.5945	38.0508	31.3612	39.9554	0.154327	7.71634	3
T3 48hr	eDNA	3	48	20230421	20230525	1.31	3	3	3	Undetermined	Undetermined	38.9023	Undetermined	40.9717	29.8937	39.937	0.144917	7.24586	2	38.5996	Undetermined	Undetermined	Undetermined	Undetermined	31.3612	38.5996	0.383865	19.1933	1
T3 168hr	eDNA	3	168	20230426	20230525	1.99	4	4	3	Undetermined	Undetermined	39.0158	Undetermined	37.746	29.8612	38.3809	0.412581	20.629	2	Undetermined	Undetermined	Undetermined	Undetermined	Undetermined	31.3612				0
T3 120hr	eDNA	3	120	20230424	20230613	1.59	3	3	15	Undetermined	Undetermined	Undetermined	Undetermined	Undetermined	29.8937				0	Undetermined	Undetermined	Undetermined	Undetermined	Undetermined	32.7071				0
T3 -1hr	eDNA	3	-1	20230419	20230505 am	1.58	1	1	3	Undetermined	Undetermined	Undetermined	Undetermined	Undetermined	29.729				0	Undetermined	Undetermined	Undetermined	Undetermined	Undetermined	33.0486				0
T3 72hr	eDNA	3	72	20230422	20230505 am	1.27	3	3	9	Undetermined	46.0875	Undetermined	49.2749	47.0965	29.8937	47.4863	0.000905041	0.0452521	3	45.3253	Undetermined	Undetermined	Undetermined	Undetermined	33.0486	45.3253	0.00417904	0.208952	1
R3 -1hr	red sponge	3	-1	20230419	20230810	32.8	7	7	7	Undetermined	Undetermined	Undetermined	Undetermined	Undetermined	30.2321				0	Undetermined	Undetermined	Undetermined	Undetermined	Undetermined	32.4716				0
R3 0hr	red sponge	3	0	20230419	20230810	33.3	7	7	8	Undetermined	Undetermined	Undetermined	Undetermined	Undetermined	30.2321				0	35.0495	35.5009	37.7923	36.3897	35.2297	32.4716	35.9924	2.21399	1106.99	5
R3 2hr	red sponge	3	2	20230419	20230810	30.6	7	7	9	36.6305	36.5343	Undetermined	Undetermined	Undetermined	30.2321	36.5824	1.38256	691.28	2	38.9037	Undetermined	38.7239	37.8048	Undetermined	31.9451	38.4775	0.416708	208.354	3
R3 4hr	red sponge	3	4	20230419	20230810	33.3	7	7	10	Undetermined	Undetermined	Undetermined	Undetermined	Undetermined	30.2321				0	37.6198	37.8004	Undetermined	36.819	39.123	32.4716	37.8406	0.639344	319.672	4
R3 7hr	red sponge	3	7	20230419	20230810	33.2	7	7	11	Undetermined	Undetermined	37.8541	Undetermined	Undetermined	30.2321	37.8541	0.587948	293.974	1	38.2454	Undetermined	39.3454	Undetermined	Undetermined	31.3612	38.7954	0.33654	168.27	2
R3 24hr	red sponge	3	24	20230420	20230810	33.2	7	7	12	Undetermined	Undetermined	Undetermined	Undetermined	Undetermined	30.2321				0	39.55	Undetermined	Undetermined	Undetermined	Undetermined	32.3962	39.55	0.202664	101.332	1
R3 48hr	red sponge	3	48	20230421	20230811	39.2	8	8	9	Undetermined	Undetermined	Undetermined	Undetermined	Undetermined	29.7925				0	Undetermined	Undetermined	Undetermined	Undetermined	Undetermined	32.3962				0
R3 72hr	red sponge	3	72	20230422	20230811	28.5	8	8	12	Undetermined	Undetermined	Undetermined	Undetermined	Undetermined	29.7925				0	Undetermined	Undetermined	Undetermined	Undetermined	Undetermined	32.3962				0
R3 120hr	red sponge	3	120	20230424	20230811	29	8	8	15	Undetermined	Undetermined	Undetermined	Undetermined	Undetermined	29.7925				0	Undetermined	Undetermined	Undetermined	Undetermined	Undetermined	32.3962				0
R3 168hr	red sponge	3	168	20230426	20230811	29.1	8	8	18	Undetermined	Undetermined	Undetermined	Undetermined	Undetermined	29.7925				0	Undetermined	Undetermined	38.6098	Undetermined	Undetermined	32.3962	38.6098	0.381246	19.0623	1
T4 7hr	eDNA	4	7	20230419	20230505 pm	4.05	2	2	10	35.4384	36.1481	37.4457	37.15	36.3648	29.6759	36.5094	1.45213	72.6064	5	33.9244	32.3604	34.094	32.1875	36.5941	31.9451	33.8321	9.45647	472.824	5
T4 4hr	eDNA	4	4	20230419	20230505 am	3.16	2	2	4	32.1144	31.8791	32.2324	32.7028	32.7814	29.6759	32.342	23.9279	1196.39	5	34.3119	34.7324	35.6969	33.9206	34.0014	30.9115	34.5326	5.90544	295.272	5
T4 0hr	eDNA	4	0	20230419	20230505 pm	1.95	1	1	10	30.4975	30.4366	30.5153	30.6712	30.086	29.729	30.4413	85.886	4294.3	5	25.8641	25.3822	25.8867	25.7872	25.9632	30.9115	25.7767	2122.99	106149	5
T4 2hr	eDNA	4	2	20230419	20230505 am	2.32	1	1	16	32.8756	32.5306	31.9136	31.7331	32.1697	29.729	32.2445	25.5488	1277.44	5	33.8906	33.4604	37.3498	38.6111	36.4585	30.9115	35.9541	2.27177	113.589	5
T4 24hr	eDNA	4	24	20230420	20230525	5.42	2	2	16	Undetermined	37.8996	Undetermined	37.8758	37.97	29.6759	37.9152	0.564298	28.2149	3	31.4991	31.6534	32.1348	32.0785	33.0808	31.3612	32.0893	30.5076	1525.38	5
T5 120hr	eDNA	4	120	20230424	20230613	1.06	3	3	16	Undetermined	40.1234	41.6294	Undetermined	Undetermined	29.8937	40.8764	0.0770563	3.85282	2	Undetermined	Undetermined	Undetermined	Undetermined	Undetermined	31.3612				0
T4 48hr	eDNA	4	48	20230421	20230505 pm	5.73	3	3	4	Undetermined	Undetermined	Undetermined	Undetermined	Undetermined	29.8937				0	Undetermined	Undetermined	Undetermined	Undetermined	Undetermined	32.7071				0
T4 72hr	eDNA	4	72	20230422	20230505 am	1.38	3	3	10	Undetermined	Undetermined	Undetermined	Undetermined	Undetermined	29.8937				0	Undetermined	Undetermined	Undetermined	Undetermined	Undetermined	32.7071				0
T4 168hr	eDNA	4	168	20230426	20230525	1.93	4	4	4	Undetermined	Undetermined	Undetermined	Undetermined	Undetermined	29.8612				0	Undetermined	Undetermined	Undetermined	Undetermined	Undetermined	32.7071				0
T4 -1hr	eDNA	4	-1	20230419	20230505 am	1.58	1	1	4	Undetermined	Undetermined	Undetermined	Undetermined	Undetermined	29.729				0	Undetermined	Undetermined	Undetermined	Undetermined	Undetermined	33.0486				0
R4 -1hr	red sponge	4	-1	20230419	20230810	38.4	7	7	13	Undetermined	Undetermined	Undetermined	Undetermined	Undetermined	30.2321				0	Undetermined	Undetermined	Undetermined	Undetermined	Undetermined	32.4716				0
R4 0hr	red sponge	4	0	20230419	20230810	37.6	7	7	14	Undetermined	36.701	Undetermined	Undetermined	Undetermined	30.2321	36.701	1.27658	638.292	1	32.8187	32.9515	32.4775	33.213	32.6071	30.9115	32.8136	18.7506	9375.31	5
R4 2hr	red sponge	4	2	20230419	20230810	37.8	7	7	15	36.8023	37.3485	37.6163	38.7953	Undetermined	30.2321	37.6406	0.678715	339.358	4	33.983	35.1576	34.246	34.1554	33.9127	31.3612	34.2909	6.94704	3473.52	5
R4 4hr	red sponge	4	4	20230419	20230810	38.7	7	7	16	38.0346	37.5254	Undetermined	36.7147	37.5859	30.2321	37.4652	0.763676	381.838	4	37.1478	35.8899	35.8473	36.6093	36.1566	31.9451	36.3302	1.76439	882.194	5
R4 7hr	red sponge	4	7	20230419	20230810	44.5	7	7	17	Undetermined	Undetermined	Undetermined	Undetermined	36.6083	30.2321	36.6083	1.35867	679.334	1	36.9216	39.4295	Undetermined	39.3295	37.7036	32.3962	38.346	0.455192	227.596	4
R4 24hr	red sponge	4	24	20230420	20230810	41.1	7	7	18	Undetermined	Undetermined	Undetermined	Undetermined	Undetermined	30.2321				0	Undetermined	Undetermined	Undetermined	Undetermined	38.883	32.3962	38.883	0.317299	158.649	1
R4 48hr	red sponge	4	48	20230421	20230816	35.4	9	9	1	Undetermined	Undetermined	Undetermined	Undetermined	Undetermined	29.9373				0	Undetermined	Undetermined	Undetermined	Undetermined	Undetermined	32.8581				0
R4 72hr	red sponge	4	72	20230422	20230816	32.1	9	9	2	Undetermined	Undetermined	Undetermined	Undetermined	Undetermined	29.9373				0	Undetermined	Undetermined	Undetermined	Undetermined	Undetermined	32.8581				0
R4 120hr	red sponge	4	120	20230424	20230816	29.7	9	9	3	Undetermined	Undetermined	Undetermined	Undetermined	Undetermined	29.9373				0	Undetermined	40.1606	41.2	Undetermined	Undetermined	32.8581	40.6803	0.0948115	47.4057	2
R4 168hr	red sponge	4	168	20230426	20230816	32.3	9	9	4	Undetermined	Undetermined	Undetermined	Undetermined	Undetermined	29.9373				0	Undetermined	Undetermined	Undetermined	Undetermined	Undetermined	32.8581				0
T5 4hr	eDNA	5	4	20230419	20230505 am	2.91	2	2	5	37.0411	36.1241	36.8079	37.837	34.7382	29.6759	36.5096	1.45188	72.5938	5	45.4118	47.0593	46.9962	Undetermined	34.4461	31.9451	43.4784	0.0144601	0.723005	4
T5 0hr	eDNA	5	0	20230419	20230505 pm	1.65	1	1	11	31.0835	31.1725	31.0689	31.2125	30.7709	29.729	31.0617	56.5952	2829.76	5	26.0278	26.8823	25.2966	25.0266	25.3638	30.9115	25.7194	2206.27	110314	5
T5 2hr	eDNA	5	2	20230419	20230505 am	2.77	1	1	17	33.3852	33.7391	32.4885	36.6119	33.8083	29.729	34.0066	7.81335	390.668	5	36.3469	32.8391	35.0281	35.8762	31.952	30.9115	34.4085	6.41947	320.974	5
T5 168hr	eDNA	5	168	20230426	20230525	2.3	4	4	5	38.1988	Undetermined	Undetermined	Undetermined	Undetermined	29.8612	38.1988	0.46632	23.316	1	Undetermined	Undetermined	Undetermined	Undetermined	Undetermined	31.3612				0
T5 7hr	eDNA	5	7	20230419	20230505 pm	7.95	2	2	11	Undetermined	Undetermined	Undetermined	Undetermined	43.2229	29.6759	43.2229	0.0159081	7.95403	1	37.9032	37.5714	39.4557	38.0712	44.2451	32.7071	39.4493	0.216857	10.8429	5
T5 24hr	eDNA	5	24	20230420	20230525	2.02	2	2	17	Undetermined	Undetermined	Undetermined	Undetermined	37.8144	29.6759	37.8144	0.603843	301.921	1	34.9792	34.7222	33.2403	34.3808	Undetermined	32.7071	34.3306	6.76425	338.212	4
T5 48hr	eDNA	5	48	20230421	20230505 pm	1.93	3	3	5	Undetermined	Undetermined	Undetermined	Undetermined	42.6244	29.8937	42.6244	0.0237895	1.18948	1	Undetermined	Undetermined	Undetermined	Undetermined	45.8028	32.7071	45.8028	0.00303189	0.151595	1
T5 72hr	eDNA	5	72	20230422	20230505 am	1.38	3	3	11	Undetermined	Undetermined	Undetermined	Undetermined	38.8716	29.8937	38.8716	0.296633	14.8317	1	Undetermined	Undetermined	Undetermined	Undetermined	Undetermined	32.7071				0
T4 120hr	eDNA	5	120	20230424	20230613	1.84	3	3	17	Undetermined	Undetermined	Undetermined	Undetermined	Undetermined	29.8937				0	41.9639	Undetermined	Undetermined	Undetermined	Undetermined	32.7071	41.9639	0.0400143	2.00072	1
T5 -1hr	eDNA	5	-1	20230419	20230505 am	1.28	1	1	5	Undetermined	Undetermined	Undetermined	Undetermined	Undetermined	29.729				0	Undetermined	Undetermined	Undetermined	Undetermined	Undetermined	33.0486				0
R5 -1hr	red sponge	5	-1	20230419	20230808	36.3	5	5	7	Undetermined	Undetermined	Undetermined	Undetermined	Undetermined	30.0288				0	Undetermined	Undetermined	Undetermined	Undetermined	Undetermined	32.4716				0
R5 0hr	red sponge	5	0	20230419	20230808	35.2	5	5	8	Undetermined	Undetermined	Undetermined	Undetermined	Undetermined	30.0288				0	33.7726	33.4258	33.893	33.6199	33.2768	32.4716	33.5976	11.0704	5535.18	5
R5 2hr	red sponge	5	2	20230419	20230808	39.6	5	5	9	Undetermined	Undetermined	Undetermined	Undetermined	Undetermined	30.0288				0	34.5167	34.0334	34.7833	34.3676	34.3054	32.4716	34.4013	6.45057	3225.29	5
R5 4hr	red sponge	5	4	20230419	20230808	35.1	5	5	10	Undetermined	Undetermined	Undetermined	Undetermined	36.5773	30.0288	36.5773	1.38735	693.675	1	34.5145	36.0006	35.0381	35.2784	34.3774	32.4716	35.0418	4.19411	2097.05	5
R5 7hr	red sponge	5	7	20230419	20230808	36.4	5	5	11	Undetermined	Undetermined	Undetermined	39.7202	Undetermined	30.0288	39.7202	0.167658	83.8288	1	35.8484	35.0999	35.8738	37.1234	35.948	31.3612	35.9787	2.23448	1117.24	5
R5 24hr	red sponge	5	24	20230420	20230808	37.4	5	5	12	Undetermined	Undetermined	Undetermined	Undetermined	Undetermined	30.0288				0	Undetermined	Undetermined	Undetermined	Undetermined	Undetermined	32.4716				0
R5 48hr	red sponge	5	48	20230421	20230816	41.7	9	9	5	Undetermined	Undetermined	Undetermined	Undetermined	Undetermined	29.9373				0	Undetermined	Undetermined	Undetermined	Undetermined	Undetermined	32.8581				0
R5 72hr	red sponge	5	72	20230422	20230816	31.7	9	9	6	Undetermined	Undetermined	Undetermined	Undetermined	Undetermined	29.9373				0	Undetermined	Undetermined	Undetermined	Undetermined	Undetermined	32.8581				0
R5 120hr	red sponge	5	120	20230424	20230816	33.4	9	9	7	Undetermined	Undetermined	Undetermined	Undetermined	Undetermined	29.9373				0	Undetermined	Undetermined	Undetermined	Undetermined	Undetermined	32.8581				0
R5 168hr	red sponge	5	168	20230426	20230816	36.5	9	9	8	Undetermined	Undetermined	Undetermined	Undetermined	Undetermined	29.9373				0	Undetermined	Undetermined	Undetermined	Undetermined	Undetermined	32.8581				0
T6 24hr	eDNA	6	24	20230420	20230525	6.07	2	2	18	37.6242	Undetermined	37.5914	36.9078	Undetermined	29.6759	37.3745	0.811684	40.5842	3	Undetermined	36.7424	Undetermined	38.3537	Undetermined	31.9451	37.548	0.77825	38.9125	2
T6 48hr	eDNA	6	48	20230421	20230505 pm	1.83	3	3	6	37.2313	Undetermined	Undetermined	Undetermined	Undetermined	29.8937	37.2313	0.893695	44.6847	1	38.3447	Undetermined	Undetermined	Undetermined	Undetermined	31.9451	38.3447	0.455616	22.7808	1
T6 4hr	eDNA	6	4	20230419	20230505 am	1.88	2	2	6	32.4492	32.6963	32.6703	32.421	33.296	29.6759	32.7065	18.7267	936.333	5	32.2359	32.5547	33.1742	33.0944	32.6426	30.9115	32.7404	19.6962	984.808	5
T6 7hr	eDNA	6	7	20230419	20230505 pm	3.22	2	2	12	34.6981	36.4184	35.0272	34.8102	36.5914	29.6759	35.5091	2.84518	142.259	5	32.285	31.9897	32.2971	31.8759	35.2801	30.9115	32.7455	19.6278	981.39	5
T6 0hr	eDNA	6	0	20230419	20230505 pm	2.43	1	1	12	30.6615	30.5814	30.4102	30.7536	30.2084	29.729	30.523	81.2954	4064.77	5	24.7028	25.613	24.6323	24.5227	24.9616	30.9115	24.8865	3861.66	193083	5
T6 2hr	eDNA	6	2	20230419	20230505 am	1.8	1	1	18	31.4205	31.3882	31.6902	31.5165	32.5373	29.729	31.7106	36.5843	1829.22	5	32.2872	32.5444	39.5356	33.0802	32.3069	30.9115	33.9509	8.731	436.55	5
T6 72hr	eDNA	6	72	20230422	20230505 am	1.79	3	3	12	Undetermined	38.4792	Undetermined	Undetermined	Undetermined	29.8937	38.4792	0.386194	19.3097	1	Undetermined	Undetermined	Undetermined	Undetermined	Undetermined	31.3612				0
T6 168hr	eDNA	6	168	20230426	20230525	1.33	4	4	6	Undetermined	Undetermined	Undetermined	Undetermined	Undetermined	29.8612				0	Undetermined	Undetermined	Undetermined	Undetermined	Undetermined	32.7071				0
T6 -1hr	eDNA	6	-1	20230419	20230505 am	1.33	1	1	6	Undetermined	Undetermined	Undetermined	Undetermined	Undetermined	29.729				0	Undetermined	Undetermined	Undetermined	Undetermined	Undetermined	33.0486				0
T6 120hr	eDNA	6	120	20230424	20230613	1.23	3	3	18	Undetermined	45.2823	Undetermined	Undetermined	Undetermined	29.8937	45.2823	0.00398336	0.199168	1	Undetermined	Undetermined	Undetermined	Undetermined	Undetermined	33.0486				0
R6 -1hr	red sponge	6	-1	20230419	20230811	32.9	8	8	1	Undetermined	Undetermined	Undetermined	Undetermined	Undetermined	29.7925				0	Undetermined	Undetermined	Undetermined	Undetermined	Undetermined	32.3962				0
R6 0hr	red sponge	6	0	20230419	20230811	35.5	8	8	2	Undetermined	Undetermined	Undetermined	37.115	Undetermined	29.7925	37.115	0.966385	483.193	1	34.8937	35.2681	35.0554	35.8559	34.5053	31.9451	35.1157	3.99096	1995.48	5
R6 2hr	red sponge	6	2	20230419	20230811	35.7	8	8	3	Undetermined	36.3186	Undetermined	Undetermined	36.7658	29.7925	36.5422	1.42044	710.219	2	34.4348	35.8179	35.3445	36.2479	34.8813	31.9451	35.3453	3.42027	1710.13	5
R6 4hr	red sponge	6	4	20230419	20230811	33	8	8	4	35.7825	37.5883	Undetermined	Undetermined	37.5186	29.7925	36.9631	1.07032	535.158	3	Undetermined	36.9656	36.9024	37.8456	Undetermined	31.9451	37.2379	0.958637	479.318	3
R6 7hr	red sponge	6	7	20230419	20230811	28.2	8	8	5	37.8131	Undetermined	38.7363	Undetermined	Undetermined	29.7925	38.2747	0.443126	221.563	2	35.627	36.923	36.3421	35.8344	35.5748	31.3612	36.0603	2.11531	1057.65	5
R6 24hr	red sponge	6	24	20230420	20230811	34.7	8	8	6	Undetermined	Undetermined	Undetermined	Undetermined	Undetermined	29.7925				0	Undetermined	Undetermined	Undetermined	Undetermined	Undetermined	32.3962				0
R6 48hr	red sponge	6	48	20230421	20230816	25.3	9	9	9	Undetermined	Undetermined	Undetermined	Undetermined	Undetermined	29.9373				0	Undetermined	Undetermined	Undetermined	Undetermined	Undetermined	32.8581				0
R6 72hr	red sponge	6	72	20230422	20230816	31.3	9	9	10	Undetermined	Undetermined	Undetermined	Undetermined	Undetermined	29.9373				0	Undetermined	Undetermined	Undetermined	Undetermined	39.4567	32.8581	39.4567	0.215778	10.7889	1
R6 120hr	red sponge	6	120	20230424	20230816	28.4	9	9	11	Undetermined	Undetermined	Undetermined	Undetermined	Undetermined	29.9373				0	Undetermined	Undetermined	Undetermined	Undetermined	Undetermined	32.8581				0
R6 168hr	red sponge	6	168	20230426	20230816	28.9	9	9	12	Undetermined	Undetermined	Undetermined	Undetermined	Undetermined	29.9373				0	Undetermined	38.1507	38.2857	Undetermined	37.1456	32.8581	37.8607	0.630762	315.381	3
neg 24hr	eDNA neg		24	20230420	20230525	<0.005	4	4	8	Undetermined	Undetermined	Undetermined	Undetermined	Undetermined	29.8612				0	Undetermined	Undetermined				32.4716				0
neg 48hr	eDNA neg		48	20230421	20230525	<0.005	4	4	9	Undetermined	Undetermined	Undetermined	Undetermined	Undetermined	29.8612				0	Undetermined	Undetermined				32.4716				0
neg 72hr	eDNA neg		72	20230422	20230505 pm	<0.005	4	4	10	Undetermined	Undetermined	Undetermined	Undetermined	Undetermined	29.8612				0	Undetermined	Undetermined				32.4716				0
neg 120hr	eDNA neg		120	20230424	20230613	<0.005	4	4	11	Undetermined	Undetermined	Undetermined	Undetermined	Undetermined	29.8612				0	Undetermined	Undetermined				32.4716				0
neg 168hr	eDNA neg		168	20230426	20230525	<0.005	4	4	12	Undetermined	Undetermined	Undetermined	Undetermined	Undetermined	29.8612				0	Undetermined	Undetermined				32.4716				0
neg 4hr	eDNA neg		2	20230419	20230505 am	<0.005	4	4	7	Undetermined	Undetermined	Undetermined	Undetermined	Undetermined	29.8612				0	Undetermined	Undetermined				32.7071				0
